# Supplementary material for: 2-Amino-5-methyl­pyridinium 4-nitro­benzoate
Source: Acta Crystallogr Sect E Struct Rep Online. 2010 Feb 13;66(Pt 3):o621. doi: 10.1107/S1600536810005301 (PMC2983711; doi:10.1107/S1600536810005301)
Supplement: Supplementary file 2 [file e-66-0o621-Isup2.hkl]

#
# h,k,l, Fc-squared, Fo-squared, sigma(Fo-squared) and status flag
#
data_I
_shelx_title ' h36m in Pc (100K)'
_shelx_refln_list_code          4
_shelx_F_calc_maximum       94.64
_exptl_crystal_F_000       288.00
_reflns_d_resolution_high  0.7108
 
loop_
 _symmetry_equiv_pos_as_xyz
 'x, y, z'
 'x, -y, z+1/2'
 
_cell_length_a    13.6840
_cell_length_b     4.0250
_cell_length_c    12.7057
_cell_angle_alpha  90.000
_cell_angle_beta  114.940
_cell_angle_gamma  90.000
 
_shelx_F_squared_multiplier     1.000
 
loop_
 _refln_index_h
 _refln_index_k
 _refln_index_l
 _refln_F_squared_calc
 _refln_F_squared_meas
 _refln_F_squared_sigma
 _refln_observed_status
   1   0   0      506.63      453.54      7.91 o
   2   0   0      306.95      252.42      6.19 o
   3   0   0      348.38      328.13      4.29 o
   4   0   0       58.62       63.45      2.27 o
   5   0   0       95.44       87.04      6.17 o
   6   0   0        3.75        3.00      0.61 o
   7   0   0       40.48       44.67      3.62 o
   8   0   0       41.18       41.91      1.73 o
   9   0   0       37.86       38.13      1.79 o
  10   0   0       55.55       60.92      2.27 o
  11   0   0      744.00      856.46     15.31 o
  12   0   0       61.15       67.38      2.90 o
  13   0   0      123.98      139.01      4.07 o
  14   0   0       12.83        7.66      5.62 o
  15   0   0        1.38       -5.15      5.22 o
  16   0   0        1.08       -9.65      5.54 o
   0   1   0        5.68        4.34      0.74 o
   1   1   0      466.91      473.26      5.19 o
   2   1   0     8956.73     8458.17     78.17 o
   3   1   0       63.16       60.21      1.10 o
   4   1   0       96.12       91.39      1.62 o
   5   1   0        6.38        6.78      0.49 o
   6   1   0       23.86       25.94      1.12 o
   7   1   0       20.87       19.02      0.98 o
   8   1   0       37.58       39.97      1.53 o
   9   1   0      329.72      341.49      4.94 o
  10   1   0       64.90       67.09      2.06 o
  11   1   0      112.07      116.85      2.95 o
  12   1   0       11.06       12.21      1.39 o
  13   1   0       77.11       91.21      3.32 o
  14   1   0        1.03        0.09      1.41 o
  15   1   0        3.01        0.18      2.24 o
  16   1   0        1.48       -1.38      6.57 o
  17   1   0        1.65       -8.74      4.37 o
   0   2   0      157.04      137.59      3.73 o
   1   2   0      107.06      103.99      2.01 o
   2   2   0      297.73      287.47      3.86 o
   3   2   0      105.26      109.31      2.27 o
   4   2   0      740.30      707.16      8.20 o
   5   2   0       19.09       20.06      0.93 o
   6   2   0        4.29        4.60      0.71 o
   7   2   0       72.19       65.61      1.87 o
   8   2   0      103.18       96.91      2.51 o
   9   2   0      198.73      210.43      3.25 o
  10   2   0        3.51        2.61      0.88 o
  11   2   0       13.94       14.66      1.24 o
  12   2   0        6.52        5.85      1.12 o
  13   2   0        5.94        4.23      1.14 o
  14   2   0        5.15        3.98      1.57 o
  15   2   0       12.32       11.54      1.97 o
  16   2   0        1.35       -2.40      2.81 o
   0   3   0        4.30        4.31      1.15 o
   1   3   0       12.72       11.52      1.02 o
   2   3   0       26.38       25.96      1.58 o
   3   3   0       10.85       10.25      1.02 o
   4   3   0      111.00      104.50      2.58 o
   5   3   0       56.39       51.51      2.05 o
   6   3   0      109.28       98.77      2.67 o
   7   3   0      164.81      159.29      4.52 o
   8   3   0        9.11       10.86      1.80 o
   9   3   0        2.94        2.11      0.97 o
  10   3   0        0.09        0.60      1.23 o
  11   3   0        3.23        2.61      1.11 o
  12   3   0        0.18       -1.53      1.15 o
  13   3   0        3.95        2.86      1.31 o
  14   3   0        0.65        0.47      1.81 o
   0   4   0        5.90        3.36      1.34 o
   1   4   0        6.60        6.92      1.05 o
   2   4   0       10.55       11.57      1.19 o
   3   4   0        8.13        8.20      1.06 o
   4   4   0       33.38       39.60      1.88 o
   5   4   0       47.91       50.65      2.61 o
   6   4   0       20.32       19.19      1.95 o
   7   4   0        8.13        7.59      1.80 o
   8   4   0        6.06        4.75      1.74 o
   9   4   0        1.38        3.02      1.76 o
  10   4   0        4.43        5.67      2.18 o
  11   4   0        2.21        4.03      2.62 o
  12   4   0        1.33        3.79      3.51 o
   0   5   0        0.95        2.21      1.47 o
   1   5   0        0.31        1.39      1.00 o
   2   5   0        1.32        3.00      1.03 o
   3   5   0       16.54       18.13      1.81 o
   4   5   0        0.42        3.39      1.34 o
   5   5   0        3.29        5.89      1.48 o
   6   5   0        0.27        1.55      2.12 o
   7   5   0        0.60        4.48      3.08 o
   8   5   0        8.41       14.52      3.95 o
 -17   1   1        4.26       -3.44      4.37 o
 -16   1   1        3.55        0.60      1.63 o
 -15   1   1       15.18       14.63      1.95 o
 -14   1   1        4.29        4.53      1.48 o
 -13   1   1       80.43       94.64      3.34 o
 -12   1   1       52.15       54.08      2.20 o
 -11   1   1      104.84      109.95      2.81 o
 -10   1   1       32.85       27.85      1.48 o
  -9   1   1       38.74       34.09      1.62 o
  -8   1   1        9.54       10.13      0.75 o
  -7   1   1        5.68        5.06      0.52 o
  -6   1   1        8.24        8.59      0.57 o
  -5   1   1      260.42      255.95      3.07 o
  -4   1   1       67.49       62.89      1.80 o
  -3   1   1      782.33      733.61      6.91 o
  -2   1   1     7191.25     6899.63     80.76 o
  -1   1   1      332.16      328.36      4.23 o
   0   1   1     1210.84     1131.24     11.64 o
   1   1   1       57.32       55.21      3.44 o
   2   1   1     2067.74     2069.28     62.02 o
   3   1   1       82.65       72.13      1.40 o
   4   1   1       19.72       19.15      1.29 o
   5   1   1       10.55       10.25      0.61 o
   6   1   1       63.78       67.20      1.49 o
   7   1   1       49.52       49.71      1.49 o
   8   1   1       18.75       18.15      1.29 o
   9   1   1      128.60      137.68      2.51 o
  10   1   1       72.32       71.47      2.13 o
  11   1   1       96.28      105.11      2.85 o
  12   1   1        8.61        9.21      1.37 o
  13   1   1       28.49       30.41      2.34 o
  14   1   1        8.34        7.00      2.30 o
  15   1   1        0.69       -1.13      3.18 o
  16   1   1        0.75       -5.62      4.36 o
 -16   2   1        3.02        0.90      1.77 o
 -15   2   1       41.01       46.94      2.93 o
 -14   2   1        3.48        2.65      1.39 o
 -13   2   1        1.66        0.89      1.02 o
 -12   2   1        1.90        2.17      1.00 o
 -11   2   1       13.82       13.43      1.48 o
 -10   2   1       51.58       49.81      1.86 o
  -9   2   1      120.72      113.32      2.77 o
  -8   2   1       49.52       46.67      1.87 o
  -7   2   1       43.36       41.79      1.56 o
  -6   2   1       25.58       26.36      1.20 o
  -5   2   1      186.74      181.36      2.38 o
  -4   2   1     1370.38     1281.17     28.72 o
  -3   2   1       43.71       47.25      1.63 o
  -2   2   1      573.38      552.57      6.55 o
  -1   2   1      371.55      380.14      4.78 o
   0   2   1      119.98      109.34      2.08 o
   1   2   1       93.58       95.70      1.94 o
   2   2   1      148.39      153.29      2.56 o
   3   2   1       98.65       93.60      2.31 o
   4   2   1      290.07      286.79      4.11 o
   5   2   1       41.64       41.68      1.30 o
   6   2   1       78.29       73.34      1.96 o
   7   2   1      116.38      122.29      2.18 o
   8   2   1       71.68       73.94      1.98 o
   9   2   1      274.74      269.21      3.79 o
  10   2   1       14.69       13.95      1.17 o
  11   2   1        1.39        0.72      0.95 o
  12   2   1        0.39       -0.66      0.97 o
  13   2   1        1.91        1.54      1.08 o
  14   2   1        0.71       -1.94      2.67 o
  15   2   1        9.80        6.99      1.88 o
 -15   3   1        0.28       -1.25      1.57 o
 -14   3   1        3.61        2.33      1.38 o
 -13   3   1       15.53       16.06      1.69 o
 -12   3   1       11.50       11.29      1.43 o
 -11   3   1        2.89        3.38      1.33 o
 -10   3   1        2.19        1.54      1.02 o
  -9   3   1        0.34        0.31      0.89 o
  -8   3   1        4.06        5.89      1.66 o
  -7   3   1      132.98      132.34      4.08 o
  -6   3   1      106.49      101.16      2.66 o
  -5   3   1       24.90       24.89      1.56 o
  -4   3   1       87.02       79.92      2.00 o
  -3   3   1        5.99        6.08      0.83 o
  -2   3   1       61.59       58.68      1.77 o
  -1   3   1       25.51       22.64      1.30 o
   0   3   1       62.66       59.30      1.93 o
   1   3   1       57.90       59.75      1.94 o
   2   3   1       18.18       18.85      1.33 o
   3   3   1        5.55        4.94      1.03 o
   4   3   1       79.57       77.68      2.35 o
   5   3   1       20.15       19.54      1.50 o
   6   3   1      112.29      108.59      2.86 o
   7   3   1      140.78      140.23      4.24 o
   8   3   1        1.60        0.42      1.43 o
   9   3   1        2.33        3.60      1.03 o
  10   3   1        2.98        3.43      1.12 o
  11   3   1        8.10        7.57      1.28 o
  12   3   1        1.62        1.93      1.72 o
  13   3   1        0.82       -0.02      2.44 o
  14   3   1        0.10        0.18      1.43 o
 -12   4   1        2.55        4.97      2.61 o
 -11   4   1        6.33       10.21      2.86 o
 -10   4   1        3.96        5.33      2.62 o
  -9   4   1        1.34        3.10      2.91 o
  -8   4   1       12.14       10.10      1.98 o
  -7   4   1        4.76        4.03      1.35 o
  -6   4   1       45.53       42.42      2.19 o
  -5   4   1       19.20       21.23      1.71 o
  -4   4   1        4.33        4.74      0.97 o
  -3   4   1        3.48        4.22      0.91 o
  -2   4   1        7.10        7.59      1.07 o
  -1   4   1        3.69        4.18      0.96 o
   0   4   1       18.00       16.63      1.35 o
   1   4   1        2.30        2.49      0.91 o
   2   4   1        9.13        9.09      1.26 o
   3   4   1       14.45       15.24      1.48 o
   4   4   1       13.06       11.79      1.41 o
   5   4   1       82.21       86.17      3.15 o
   6   4   1        8.23        5.22      1.51 o
   7   4   1       17.37       13.41      2.03 o
   8   4   1        3.85        4.10      1.71 o
   9   4   1        0.15        2.38      2.55 o
  10   4   1        0.43        2.55      5.83 o
  11   4   1        2.03        5.33      3.90 o
  -8   5   1        3.07        7.36      1.72 o
  -7   5   1        0.01        4.41      1.68 o
  -6   5   1        0.66        1.48      1.77 o
  -5   5   1        0.23        2.95      1.48 o
  -4   5   1       11.98       13.71      1.70 o
  -3   5   1        4.79        5.67      1.34 o
  -2   5   1        6.79        7.29      1.12 o
  -1   5   1        2.09        3.34      1.08 o
   0   5   1        0.55        2.55      1.05 o
   1   5   1        2.40        6.64      1.30 o
   2   5   1       18.60       23.63      2.50 o
   3   5   1       11.86       12.92      1.91 o
   4   5   1        3.27        4.92      1.66 o
   5   5   1        0.44        2.76      1.58 o
   6   5   1        0.26        1.81      2.21 o
   7   5   1        3.30        5.22      1.94 o
 -18   0   2        3.68      -11.16      5.58 o
 -17   0   2        1.27       -2.71      5.69 o
 -16   0   2        9.99        5.01      5.71 o
 -15   0   2       16.85       19.27      5.95 o
 -14   0   2      116.84      119.46      9.37 o
 -13   0   2      116.42      121.63      3.59 o
 -12   0   2       22.36       22.18      1.73 o
 -11   0   2       89.78      102.96      5.27 o
 -10   0   2       15.58       16.07      1.23 o
  -9   0   2        0.84        1.41      0.71 o
  -8   0   2      185.83      184.78      3.43 o
  -7   0   2     1644.03     1690.34     20.22 o
  -6   0   2     1350.27     1382.76     16.58 o
  -5   0   2     2469.22     2260.42     53.01 o
  -4   0   2     1165.58     1222.21     12.80 o
  -3   0   2     2275.32     2220.66     26.44 o
  -2   0   2      988.09      951.73     11.36 o
  -1   0   2      158.98      155.59      1.75 o
   0   0   2     6502.65     6523.85    113.09 o
   1   0   2     1581.65     1484.57     23.23 o
   2   0   2       25.22       20.08      2.65 o
   3   0   2      327.20      312.79      6.21 o
   4   0   2      673.96      712.09     10.43 o
   5   0   2      805.01      826.53     10.50 o
   6   0   2      315.76      324.70      5.11 o
   7   0   2      220.49      216.43      3.91 o
   8   0   2       59.43       63.01      2.30 o
   9   0   2       61.25       63.86      2.54 o
  10   0   2       25.18       25.34      1.85 o
  11   0   2      125.05      141.63      3.42 o
  12   0   2       91.59       98.94      3.49 o
  13   0   2        4.97       -4.57      5.54 o
  14   0   2        3.32       -0.89      5.92 o
  16   0   2        0.77      -12.34      6.17 o
 -17   1   2       11.79        4.97      4.52 o
 -16   1   2        8.58        5.98      1.77 o
 -15   1   2       12.14       11.80      2.83 o
 -14   1   2       14.60       15.46      1.40 o
 -13   1   2        9.65        9.13      1.54 o
 -12   1   2       54.55       54.63      2.19 o
 -11   1   2       38.80       39.22      1.93 o
 -10   1   2       52.12       52.84      2.91 o
  -9   1   2      156.94      151.84      4.59 o
  -8   1   2      103.51      112.28      1.81 o
  -7   1   2       55.80       60.78      1.27 o
  -6   1   2      504.71      510.61      5.18 o
  -5   1   2      835.18      849.45     12.07 o
  -4   1   2      881.42      915.63     11.24 o
  -3   1   2     2652.73     2612.49     24.95 o
  -2   1   2     1229.84     1178.96     13.61 o
  -1   1   2     1486.28     1441.00     16.47 o
   0   1   2       31.02       28.99      1.96 o
   1   1   2      627.27      613.45      8.67 o
   2   1   2      582.17      570.18      8.23 o
   3   1   2      325.86      331.59      3.06 o
   4   1   2      171.51      171.65      2.23 o
   5   1   2      206.65      203.04      2.50 o
   6   1   2      233.23      251.05      3.01 o
   7   1   2       99.54      102.34      2.04 o
   8   1   2      147.62      153.96      2.58 o
   9   1   2       82.93       85.02      2.15 o
  10   1   2       42.08       42.79      1.84 o
  11   1   2        9.61       10.19      1.33 o
  12   1   2        6.99        6.25      1.34 o
  13   1   2       10.91        9.82      1.70 o
  14   1   2       10.55        9.21      2.67 o
  15   1   2        4.13        1.02      2.63 o
  16   1   2        1.17       -9.00      4.50 o
 -17   2   2        2.13       -3.32      2.80 o
 -16   2   2        5.07        4.24      2.29 o
 -15   2   2       15.76       13.98      1.93 o
 -14   2   2        1.82        1.20      1.38 o
 -13   2   2        1.39        0.87      1.03 o
 -12   2   2        2.91        3.30      1.02 o
 -11   2   2       10.89       10.29      1.10 o
 -10   2   2       13.26       12.59      1.27 o
  -9   2   2       16.40       16.11      1.31 o
  -8   2   2       27.69       25.49      1.54 o
  -7   2   2       18.08       18.14      1.32 o
  -6   2   2       21.96       19.63      1.06 o
  -5   2   2      208.79      204.98      2.49 o
  -4   2   2      566.35      516.36      5.24 o
  -3   2   2      390.65      393.17      6.49 o
  -2   2   2       35.77       33.82      1.25 o
  -1   2   2      298.53      284.10      4.33 o
   0   2   2        0.98        1.10      0.47 o
   1   2   2      158.86      149.34      4.20 o
   2   2   2       66.46       74.25      1.99 o
   3   2   2      343.85      220.24     23.49 o
   4   2   2      126.07      123.48      3.22 o
   5   2   2        6.22        5.40      0.78 o
   6   2   2       99.63       99.54      2.35 o
   7   2   2       72.55       70.61      1.79 o
   8   2   2       81.37       84.04      2.02 o
   9   2   2       10.05        9.06      1.05 o
  10   2   2        1.73        2.24      0.96 o
  11   2   2        1.09        1.74      0.99 o
  12   2   2        1.32        1.31      1.37 o
  13   2   2        1.37       -0.52      1.36 o
  14   2   2        8.88       10.25      1.88 o
  15   2   2        0.16       -3.11      3.40 o
 -15   3   2        0.63       -2.30      1.49 o
 -14   3   2        4.99        6.04      1.55 o
 -13   3   2       23.33       27.85      2.12 o
 -12   3   2        1.53        1.91      1.10 o
 -11   3   2        1.61        0.86      1.01 o
 -10   3   2        0.35        0.22      0.95 o
  -9   3   2        0.13       -0.37      0.85 o
  -8   3   2       12.52       12.74      1.92 o
  -7   3   2       27.68       26.47      2.31 o
  -6   3   2      204.32      188.04      3.68 o
  -5   3   2        5.09        4.86      0.83 o
  -4   3   2       46.35       41.93      1.45 o
  -3   3   2       24.20       23.52      1.27 o
  -2   3   2      118.16      112.43      2.56 o
  -1   3   2       54.01       49.30      1.84 o
   0   3   2       12.54       13.15      1.16 o
   1   3   2        9.50        9.86      1.10 o
   2   3   2        6.12        6.12      1.16 o
   3   3   2        7.90        9.87      1.19 o
   4   3   2       32.94       30.55      1.80 o
   5   3   2      163.93      157.35      3.34 o
   6   3   2        2.67        1.65      1.08 o
   7   3   2       77.95       74.07      3.24 o
   8   3   2        1.20        1.23      1.47 o
   9   3   2        5.45        6.40      1.70 o
  10   3   2       10.11       10.23      1.41 o
  11   3   2        0.79        1.57      1.78 o
  12   3   2        0.35        1.10      1.70 o
  13   3   2        1.62        1.87      1.94 o
 -13   4   2        1.13        3.06      1.46 o
 -12   4   2        1.52        4.36      2.31 o
 -11   4   2       10.13       13.90      2.00 o
 -10   4   2        5.74        8.68      2.44 o
  -9   4   2       12.87       13.51      1.85 o
  -8   4   2       24.16       24.32      3.59 o
  -7   4   2        2.77        2.48      1.28 o
  -6   4   2        6.12        4.52      1.24 o
  -5   4   2        3.38        3.85      1.15 o
  -4   4   2       15.93       17.98      1.26 o
  -3   4   2        3.64        3.96      0.89 o
  -2   4   2        6.13        6.88      1.07 o
  -1   4   2        8.88        9.79      1.14 o
   0   4   2       32.57       31.74      1.82 o
   1   4   2        0.48        0.25      0.95 o
   2   4   2        2.19        3.56      1.19 o
   3   4   2        7.96        8.38      1.30 o
   4   4   2       26.39       30.08      1.93 o
   5   4   2       23.17       22.77      2.02 o
   6   4   2        1.59        2.13      1.66 o
   7   4   2       13.65       13.99      2.55 o
   8   4   2        3.50        5.09      3.51 o
   9   4   2        1.51        4.00      5.10 o
  10   4   2        0.48        4.96      4.64 o
  11   4   2        0.90        4.00      4.98 o
  -8   5   2        7.92       11.86      2.50 o
  -7   5   2        1.09        6.22      2.63 o
  -6   5   2        0.47        2.44      2.17 o
  -5   5   2        0.56        2.96      1.32 o
  -4   5   2        0.98        3.38      1.27 o
  -3   5   2        1.38        4.13      1.26 o
  -2   5   2        0.13        3.01      1.00 o
  -1   5   2        0.05        1.47      1.18 o
   0   5   2        2.25        2.33      1.23 o
   1   5   2        4.42        9.22      1.63 o
   2   5   2        8.70       12.47      1.60 o
   3   5   2       11.39       12.97      1.62 o
   4   5   2        0.49        3.28      1.58 o
   5   5   2        0.07        2.81      3.04 o
   6   5   2        0.44        1.99      4.78 o
   7   5   2        0.43        5.15      4.39 o
 -18   1   3        0.52       -7.72      3.86 o
 -17   1   3       12.84        6.79      4.30 o
 -16   1   3       11.64       12.05      1.96 o
 -15   1   3        6.68        4.03      1.20 o
 -14   1   3        0.59        0.08      1.05 o
 -13   1   3        2.19        2.48      1.06 o
 -12   1   3        5.21        4.43      0.91 o
 -11   1   3        0.16        0.40      0.80 o
 -10   1   3       14.40       14.29      1.26 o
  -9   1   3      200.25      204.69      3.86 o
  -8   1   3      237.39      254.29      3.01 o
  -7   1   3       75.97       72.97      1.43 o
  -6   1   3      104.27      106.85      1.65 o
  -5   1   3      512.27      564.16      5.55 o
  -4   1   3      386.83      382.63      4.10 o
  -3   1   3      117.38      132.07      1.78 o
  -2   1   3      286.84      296.81      3.24 o
  -1   1   3       36.02       38.19      1.38 o
   0   1   3      101.76       94.41      1.49 o
   1   1   3      105.39      112.06      1.76 o
   2   1   3      251.67      283.84      2.87 o
   3   1   3      431.50      446.12      4.04 o
   4   1   3      202.02      213.69      2.72 o
   5   1   3       33.20       33.19      1.28 o
   6   1   3       90.43       99.72      2.01 o
   7   1   3      117.27      123.27      2.31 o
   8   1   3       12.04       10.79      1.06 o
   9   1   3        8.80        7.41      0.99 o
  10   1   3       17.86       16.57      1.28 o
  11   1   3        2.89        2.82      1.19 o
  12   1   3        3.45        3.76      1.26 o
  13   1   3        0.14       -2.45      1.39 o
  14   1   3        1.49       -1.17      3.48 o
  15   1   3        4.60        2.30      4.80 o
 -17   2   3        5.49        1.85      3.86 o
 -16   2   3        4.76        3.04      1.76 o
 -15   2   3       37.52       45.57      2.82 o
 -14   2   3        0.55        1.11      1.30 o
 -13   2   3        2.13        1.35      1.10 o
 -12   2   3        1.93        2.54      0.95 o
 -11   2   3       27.25       25.12      1.77 o
 -10   2   3       26.32       26.24      1.75 o
  -9   2   3        0.50        0.12      0.88 o
  -8   2   3       16.16       14.00      1.13 o
  -7   2   3       32.14       29.65      1.39 o
  -6   2   3      130.10      126.28      1.78 o
  -5   2   3      282.14      285.74      3.01 o
  -4   2   3      589.14      596.83      6.40 o
  -3   2   3       92.34       88.39      2.40 o
  -2   2   3       61.70       60.77      1.76 o
  -1   2   3       65.98       62.72      1.76 o
   0   2   3       77.71       77.98      2.89 o
   1   2   3       93.51       99.65      2.78 o
   2   2   3      138.54      143.16      3.52 o
   3   2   3        7.50        8.45      0.96 o
   4   2   3       19.77       19.90      1.01 o
   5   2   3       13.73       12.06      0.76 o
   6   2   3       71.19       68.13      1.74 o
   7   2   3       22.00       21.72      1.24 o
   8   2   3       13.90       12.65      1.07 o
   9   2   3       24.54       25.10      1.49 o
  10   2   3        0.84       -0.29      1.45 o
  11   2   3        1.14        0.65      1.04 o
  12   2   3        1.28        1.21      1.40 o
  13   2   3        2.08        4.32      1.33 o
  14   2   3        1.43        0.17      1.67 o
 -15   3   3        1.76        0.39      1.95 o
 -14   3   3        1.75        2.23      1.15 o
 -13   3   3       23.70       31.01      1.95 o
 -12   3   3       11.67       10.18      1.24 o
 -11   3   3        2.09        2.16      0.97 o
 -10   3   3        0.13       -0.34      0.81 o
  -9   3   3        3.08        3.95      0.91 o
  -8   3   3       19.32       16.98      1.18 o
  -7   3   3       44.35       42.22      2.28 o
  -6   3   3       56.92       55.86      2.44 o
  -5   3   3        4.02        3.58      0.78 o
  -4   3   3        3.45        3.51      0.74 o
  -3   3   3        9.41       10.34      1.03 o
  -2   3   3      107.30      106.88      2.50 o
  -1   3   3       21.61       22.87      1.42 o
   0   3   3       69.34       70.08      2.09 o
   1   3   3       33.17       30.70      1.85 o
   2   3   3       34.81       35.96      1.98 o
   3   3   3        4.75        3.71      1.04 o
   4   3   3       18.97       18.49      1.45 o
   5   3   3        1.38        0.85      0.98 o
   6   3   3        8.02        7.00      1.27 o
   7   3   3       10.10       10.86      1.79 o
   8   3   3        0.37       -0.12      1.07 o
   9   3   3        3.74        5.53      1.29 o
  10   3   3        2.49        2.84      1.50 o
  11   3   3        5.67        7.57      1.95 o
  12   3   3        1.00        1.25      1.32 o
  13   3   3        0.44       -0.76      1.29 o
 -13   4   3        4.07        5.00      1.33 o
 -12   4   3        2.86        4.78      1.71 o
 -11   4   3        8.48       11.45      1.93 o
 -10   4   3        4.58        7.39      1.91 o
  -9   4   3       13.42       12.85      1.81 o
  -8   4   3       19.10       16.28      2.02 o
  -7   4   3       10.21       10.77      1.58 o
  -6   4   3       10.96        9.96      1.41 o
  -5   4   3        1.33        1.68      1.19 o
  -4   4   3        3.03        3.25      0.88 o
  -3   4   3        2.85        4.35      0.90 o
  -2   4   3       14.27       14.19      1.26 o
  -1   4   3       10.89       10.80      1.32 o
   0   4   3       11.27       11.26      1.47 o
   1   4   3        0.68        1.33      1.08 o
   2   4   3       14.18       14.09      1.96 o
   3   4   3       13.47       15.04      1.78 o
   4   4   3       10.64       10.66      1.68 o
   5   4   3       29.78       28.79      2.63 o
   6   4   3        1.89        1.55      1.66 o
   7   4   3        0.80        3.15      2.63 o
   8   4   3        1.86        5.53      2.57 o
   9   4   3        1.74        4.58      3.46 o
  10   4   3        1.77        8.07      7.42 o
  -9   5   3        0.26        3.80      1.86 o
  -8   5   3        2.85        5.27      1.93 o
  -7   5   3        0.18        2.01      1.70 o
  -6   5   3        1.72        1.57      1.67 o
  -5   5   3        2.25        3.64      1.77 o
  -4   5   3        4.81        3.84      1.84 o
  -3   5   3        2.12        3.70      1.71 o
  -2   5   3        0.21        1.44      1.21 o
  -1   5   3        0.93        3.50      1.39 o
   0   5   3        2.87        3.88      1.41 o
   1   5   3        6.32        8.39      1.59 o
   2   5   3        5.69        7.62      1.69 o
   3   5   3       16.96       22.66      3.60 o
   4   5   3        0.08        1.60      1.82 o
   5   5   3        0.25        4.04      2.01 o
   6   5   3        0.57        1.53      4.62 o
 -18   0   4        0.54       -8.89      5.08 o
 -17   0   4        0.47       -3.04      5.00 o
 -16   0   4        1.83       -4.70      4.54 o
 -15   0   4        0.18       -4.77      4.19 o
 -14   0   4       14.88       13.55      4.95 o
 -13   0   4        6.80        6.86      1.29 o
 -12   0   4       11.74       12.32      1.42 o
 -11   0   4       77.47       83.04      2.94 o
 -10   0   4       17.62       19.53      1.90 o
  -9   0   4       72.55       73.03      1.61 o
  -8   0   4      401.65      434.83      5.19 o
  -7   0   4     1017.51     1084.24     13.28 o
  -6   0   4     1405.71     1418.23     17.01 o
  -5   0   4      177.30      161.06      5.38 o
  -4   0   4      103.57       99.94      3.53 o
  -3   0   4       89.56       86.64      1.91 o
  -2   0   4     1714.53     1775.55     23.52 o
  -1   0   4      280.42      295.33      3.33 o
   0   0   4      389.21      446.27     10.94 o
   1   0   4     1281.88     1251.52     15.88 o
   2   0   4       22.24       22.54      1.41 o
   3   0   4      537.88      520.07      6.37 o
   4   0   4      764.22      879.50      9.33 o
   5   0   4      661.10      740.17      8.10 o
   6   0   4       23.37       24.27      1.68 o
   7   0   4        5.69        6.65      1.10 o
   8   0   4        1.52        2.74      1.02 o
   9   0   4      100.99      107.28      3.15 o
  10   0   4       14.89       12.32      1.45 o
  11   0   4        0.66        0.55      1.11 o
  12   0   4        0.27       -7.41      5.41 o
  13   0   4        4.61       -4.03      6.23 o
  15   0   4        4.70      -11.41      6.82 o
 -18   1   4        2.66       -6.55      3.78 o
 -17   1   4       19.16       22.96      3.86 o
 -16   1   4        5.44        3.75      2.32 o
 -15   1   4        0.15       -0.66      1.07 o
 -14   1   4        0.07       -0.94      1.11 o
 -13   1   4        2.93        1.59      0.99 o
 -12   1   4        0.24        1.07      0.80 o
 -11   1   4        1.15        1.35      0.70 o
 -10   1   4       47.05       53.08      1.92 o
  -9   1   4       17.33       20.64      1.21 o
  -8   1   4      166.00      167.53      2.30 o
  -7   1   4       18.15       19.11      0.85 o
  -6   1   4      513.82      538.84      4.52 o
  -5   1   4      266.15      280.32      3.37 o
  -4   1   4       60.76       62.84      1.00 o
  -3   1   4       64.63       61.01      1.53 o
  -2   1   4        2.83        2.90      0.41 o
  -1   1   4      269.15      262.48      4.36 o
   0   1   4      206.03      205.25      2.89 o
   1   1   4       74.03       71.77      1.18 o
   2   1   4       82.27       94.39      1.49 o
   3   1   4      228.97      247.84      2.75 o
   4   1   4       44.97       48.21      1.49 o
   5   1   4       35.99       37.27      1.52 o
   6   1   4      107.51      117.04      2.28 o
   7   1   4       18.83       21.06      1.70 o
   8   1   4        5.59        6.07      1.00 o
   9   1   4        0.14       -1.14      0.82 o
  10   1   4        0.51        0.21      0.91 o
  11   1   4        4.38        3.35      2.31 o
  12   1   4        6.93        5.63      1.89 o
  13   1   4        1.97       -0.14      3.05 o
  14   1   4        0.00       -3.48      4.19 o
 -17   2   4        0.31        0.14      1.72 o
 -16   2   4        0.74       -0.04      1.61 o
 -15   2   4       17.72       18.42      2.22 o
 -14   2   4        0.26       -0.83      1.24 o
 -13   2   4        0.50        0.36      0.92 o
 -12   2   4        0.61        0.32      0.81 o
 -11   2   4       68.52       64.76      2.14 o
 -10   2   4       99.51       96.39      2.39 o
  -9   2   4        3.50        2.80      0.88 o
  -8   2   4       85.33       84.49      2.28 o
  -7   2   4       53.56       53.15      1.82 o
  -6   2   4       36.34       34.03      1.09 o
  -5   2   4        0.39        0.79      0.41 o
  -4   2   4      227.29      235.13      3.31 o
  -3   2   4       91.50       90.04      1.88 o
  -2   2   4       15.61       16.83      1.01 o
  -1   2   4       24.32       19.15      1.18 o
   0   2   4      309.62      317.32      4.76 o
   1   2   4      169.88      199.48      4.69 o
   2   2   4      191.55      200.82      4.04 o
   3   2   4       10.35       10.46      0.94 o
   4   2   4       14.97       14.89      0.83 o
   5   2   4       14.54       13.52      0.88 o
   6   2   4       13.61       14.30      1.01 o
   7   2   4        5.81        7.08      0.93 o
   8   2   4       18.38       17.57      1.20 o
   9   2   4        4.35        3.03      1.02 o
  10   2   4       11.87       12.21      1.35 o
  11   2   4        4.46        4.26      1.19 o
  12   2   4        1.57        1.71      1.34 o
  13   2   4       14.94       15.46      2.40 o
  14   2   4        3.36        1.12      1.78 o
 -16   3   4        1.19       -1.06      2.57 o
 -15   3   4        0.93        0.64      1.61 o
 -14   3   4        1.91        3.39      1.20 o
 -13   3   4       11.02       10.96      1.36 o
 -12   3   4        5.89        4.80      1.10 o
 -11   3   4        1.54        1.84      0.99 o
 -10   3   4        2.23        1.93      0.89 o
  -9   3   4       52.05       46.91      1.85 o
  -8   3   4       21.55       20.69      1.41 o
  -7   3   4       51.39       50.66      2.40 o
  -6   3   4        4.66        5.53      1.21 o
  -5   3   4        0.93        0.20      0.70 o
  -4   3   4        9.51        8.92      0.98 o
  -3   3   4       13.70       13.98      1.10 o
  -2   3   4       53.88       51.79      1.91 o
  -1   3   4       42.01       43.88      1.96 o
   0   3   4       42.85       39.77      1.92 o
   1   3   4        1.63        0.96      0.94 o
   2   3   4       49.99       45.84      2.13 o
   3   3   4       21.59       23.19      1.58 o
   4   3   4       51.53       49.91      2.46 o
   5   3   4        0.11        0.66      1.17 o
   6   3   4        1.52        1.99      1.38 o
   7   3   4        0.57        0.77      1.87 o
   8   3   4       10.99       11.32      1.45 o
   9   3   4        4.01        3.64      1.32 o
  10   3   4        3.61        5.89      1.89 o
  11   3   4        6.42        6.95      2.27 o
  12   3   4        1.91        3.05      2.23 o
 -13   4   4        0.49        2.91      1.21 o
 -12   4   4        1.81        2.76      1.65 o
 -11   4   4        0.65        3.25      1.89 o
 -10   4   4        9.71       10.64      1.75 o
  -9   4   4        7.55        9.86      1.66 o
  -8   4   4        4.37        7.36      1.90 o
  -7   4   4        3.59        4.53      1.42 o
  -6   4   4        2.48        1.85      1.19 o
  -5   4   4        0.06        0.18      1.11 o
  -4   4   4        2.20        2.23      0.84 o
  -3   4   4        2.94        3.86      0.97 o
  -2   4   4       15.79       16.17      1.74 o
  -1   4   4        1.92        3.74      1.46 o
   0   4   4        5.24        8.11      1.70 o
   1   4   4       29.95       31.49      2.57 o
   2   4   4       13.34       15.39      2.02 o
   3   4   4        0.92        2.56      1.34 o
   4   4   4        9.38       11.68      1.71 o
   5   4   4        4.00        4.86      2.35 o
   6   4   4        0.82        1.78      1.69 o
   7   4   4        1.57        5.15      2.71 o
   8   4   4        0.37        4.21      2.61 o
   9   4   4        2.94        8.86      2.71 o
  -9   5   4        0.79        1.85      1.76 o
  -8   5   4        0.18        2.35      1.74 o
  -7   5   4        1.56        2.30      1.75 o
  -6   5   4        2.04        3.27      1.92 o
  -5   5   4        2.53        3.23      1.83 o
  -4   5   4        4.64        3.64      1.86 o
  -3   5   4        1.02        1.79      2.21 o
  -2   5   4        0.34        3.14      1.34 o
  -1   5   4        2.51        4.01      1.39 o
   0   5   4        3.00        5.57      1.49 o
   1   5   4        7.14        9.76      2.04 o
   2   5   4        0.74        2.79      1.80 o
   3   5   4        0.82        4.85      1.99 o
   4   5   4        0.30        2.16      2.12 o
   5   5   4        0.06       -0.90      2.56 o
 -18   1   5        0.18       -6.87      3.43 o
 -17   1   5        8.68        7.06      2.47 o
 -16   1   5        2.00        1.54      1.46 o
 -15   1   5        3.76        3.12      1.18 o
 -14   1   5        3.12        2.40      1.10 o
 -13   1   5       47.99       46.22      2.02 o
 -12   1   5       23.63       24.86      1.53 o
 -11   1   5       12.03       12.62      0.94 o
 -10   1   5       19.45       20.55      1.27 o
  -9   1   5      163.10      159.55      2.73 o
  -8   1   5      120.81      135.06      2.05 o
  -7   1   5       64.20       58.41      1.33 o
  -6   1   5      108.24      110.18      1.60 o
  -5   1   5      111.37      119.14      1.65 o
  -4   1   5      222.75      225.93      2.85 o
  -3   1   5       60.40       64.92      1.12 o
  -2   1   5      791.69      847.05      8.66 o
  -1   1   5      243.77      250.03      3.00 o
   0   1   5      151.72      155.83      1.78 o
   1   1   5      136.17      141.03      1.71 o
   2   1   5      177.98      198.42      2.07 o
   3   1   5      155.52      176.77      2.25 o
   4   1   5       23.62       24.67      1.17 o
   5   1   5        0.50        0.10      0.76 o
   6   1   5       18.58       20.37      1.33 o
   7   1   5       61.73       57.70      1.96 o
   8   1   5        0.01       -1.68      0.84 o
   9   1   5        8.18        6.59      1.16 o
  10   1   5        1.22       -1.18      1.17 o
  11   1   5       32.86       37.50      2.23 o
  12   1   5        1.50        1.93      1.42 o
  13   1   5        0.79       -2.32      5.46 o
  14   1   5        0.08       -0.49      1.76 o
 -17   2   5        0.03       -4.38      3.30 o
 -16   2   5        1.03       -0.67      3.05 o
 -15   2   5        2.67        0.64      1.44 o
 -14   2   5        1.12       -1.08      1.29 o
 -13   2   5        1.71        1.04      0.94 o
 -12   2   5       14.23       14.18      1.26 o
 -11   2   5        9.05        8.08      1.05 o
 -10   2   5        5.81        7.40      1.01 o
  -9   2   5        0.98        2.09      0.83 o
  -8   2   5        9.83        9.95      1.07 o
  -7   2   5       21.32       27.17      1.51 o
  -6   2   5        9.47       10.37      0.79 o
  -5   2   5        0.31       -0.27      0.44 o
  -4   2   5       20.97       21.38      1.01 o
  -3   2   5       20.92       20.75      1.03 o
  -2   2   5       20.14       20.30      0.88 o
  -1   2   5       26.73       27.85      1.04 o
   0   2   5       50.65       54.40      1.35 o
   1   2   5       15.65       14.93      0.87 o
   2   2   5       38.15       36.44      1.39 o
   3   2   5        0.02       -0.81      0.42 o
   4   2   5        5.56        5.07      0.72 o
   5   2   5       25.80       22.13      1.14 o
   6   2   5        0.29       -0.12      0.81 o
   7   2   5        9.82        8.66      1.08 o
   8   2   5        8.58        7.37      1.14 o
   9   2   5        7.51        6.60      1.22 o
  10   2   5        2.55        3.51      1.20 o
  11   2   5        0.86        2.01      1.49 o
  12   2   5        0.10        0.77      1.25 o
  13   2   5        2.27        2.08      1.39 o
 -16   3   5        1.00       -3.63      3.44 o
 -15   3   5        0.28       -1.45      1.48 o
 -14   3   5        2.27        2.49      1.17 o
 -13   3   5        5.85        5.29      1.18 o
 -12   3   5       11.20       10.01      1.26 o
 -11   3   5        7.60        7.57      1.15 o
 -10   3   5       14.03       12.78      1.38 o
  -9   3   5        2.11        2.92      0.91 o
  -8   3   5        7.04        6.36      0.96 o
  -7   3   5        4.59        3.65      0.82 o
  -6   3   5        9.34        9.89      1.37 o
  -5   3   5       12.25       12.86      1.22 o
  -4   3   5       11.20       10.75      1.04 o
  -3   3   5        7.64        6.65      0.99 o
  -2   3   5        7.40        6.41      0.97 o
  -1   3   5        3.07        3.70      1.29 o
   0   3   5       26.00       24.53      2.06 o
   1   3   5        2.64        2.18      1.30 o
   2   3   5       44.34       42.15      2.60 o
   3   3   5       24.51       23.00      1.89 o
   4   3   5        1.57        2.68      1.28 o
   5   3   5        3.54        2.27      1.32 o
   6   3   5        3.04        2.82      1.55 o
   7   3   5        1.45        3.50      2.03 o
   8   3   5        7.37        7.96      1.65 o
   9   3   5        0.53        1.06      1.89 o
  10   3   5        5.38        4.23      1.57 o
  11   3   5        3.02        4.28      1.77 o
 -13   4   5        0.06        1.51      1.19 o
 -12   4   5        3.84        4.93      1.57 o
 -11   4   5        4.11        5.55      1.66 o
 -10   4   5        1.21        2.93      1.74 o
  -9   4   5       27.54       21.99      2.44 o
  -8   4   5        3.24        4.63      1.66 o
  -7   4   5        3.73        5.10      1.63 o
  -6   4   5        1.39       -0.65      1.29 o
  -5   4   5        0.79        0.74      1.37 o
  -4   4   5        4.11        3.84      1.34 o
  -3   4   5        9.46       11.65      1.82 o
  -2   4   5       12.35       13.22      1.91 o
  -1   4   5       25.14       27.16      2.42 o
   0   4   5        0.41        2.06      1.39 o
   1   4   5        5.86        6.52      1.71 o
   2   4   5       12.97       14.84      2.06 o
   3   4   5        0.93        2.50      1.35 o
   4   4   5        8.99        9.35      2.63 o
   5   4   5        0.70        3.53      2.57 o
   6   4   5        1.96        3.26      2.84 o
   7   4   5        0.62        1.11      2.15 o
   8   4   5        0.57        3.71      3.12 o
   9   4   5        3.97        9.59      7.77 o
  -8   5   5        0.21        1.91      2.39 o
  -7   5   5        3.16        3.52      2.22 o
  -6   5   5        1.29        1.51      1.90 o
  -5   5   5        0.82       -0.08      2.49 o
  -4   5   5        0.88        1.57      2.08 o
  -3   5   5        0.03        2.34      2.00 o
  -2   5   5        0.72        2.87      1.31 o
  -1   5   5        7.63       11.30      2.05 o
   0   5   5       14.54       16.48      2.33 o
   1   5   5        6.23        9.83      2.11 o
   2   5   5        1.60        5.16      1.91 o
   3   5   5        0.92        7.53      2.35 o
   4   5   5        0.14        1.43      1.83 o
 -19   0   6        3.93       -7.78      5.30 o
 -18   0   6        0.02       -4.88      5.06 o
 -17   0   6        1.89       -7.64      4.40 o
 -16   0   6        0.05       -5.60      4.05 o
 -15   0   6       81.26       73.09      7.82 o
 -14   0   6       14.27       10.18      4.53 o
 -13   0   6        1.09       -0.81      3.65 o
 -12   0   6        6.69        5.19      1.20 o
 -11   0   6       33.94       33.35      4.55 o
 -10   0   6       78.01       84.18      2.85 o
  -9   0   6      129.56      124.40      2.68 o
  -8   0   6       12.05       12.62      0.95 o
  -7   0   6       34.67       33.29      1.63 o
  -6   0   6       68.40       62.19      1.55 o
  -5   0   6      233.03      238.02      6.58 o
  -4   0   6     3132.73     3520.15     69.06 o
  -3   0   6      226.15      241.57      3.03 o
  -2   0   6      108.27      118.61      1.91 o
  -1   0   6       44.61       46.85      1.27 o
   0   0   6       30.87       38.39      2.62 o
   1   0   6       39.05       34.73      3.15 o
   2   0   6        5.73        3.59      2.16 o
   3   0   6       36.15       35.41      1.59 o
   4   0   6       59.04       65.33      2.03 o
   5   0   6       12.21       11.49      1.46 o
   6   0   6       19.62       20.75      1.86 o
   7   0   6       39.13       37.50      2.07 o
   8   0   6       24.28       22.60      1.96 o
   9   0   6      117.56      114.94      3.40 o
  10   0   6        5.14        4.37      1.32 o
  11   0   6        1.10       -3.95      2.91 o
 -18   1   6        0.05       -8.57      4.28 o
 -17   1   6        2.72       -2.07      3.35 o
 -16   1   6        2.12        0.92      1.38 o
 -15   1   6        1.27        0.14      1.11 o
 -14   1   6        2.29        1.27      1.04 o
 -13   1   6       21.16       18.18      1.34 o
 -12   1   6       11.38        9.81      1.12 o
 -11   1   6       29.15       31.48      1.43 o
 -10   1   6       19.15       19.66      1.03 o
  -9   1   6        2.32        2.68      0.91 o
  -8   1   6       17.29       16.30      1.12 o
  -7   1   6       42.09       38.81      1.20 o
  -6   1   6      253.91      272.40      2.98 o
  -5   1   6        6.88        7.92      0.57 o
  -4   1   6      209.25      211.34      2.56 o
  -3   1   6        2.80        2.80      0.48 o
  -2   1   6      704.83      768.17      6.55 o
  -1   1   6        7.03        6.95      0.49 o
   0   1   6       37.43       39.29      1.02 o
   1   1   6       42.28       46.02      1.07 o
   2   1   6       12.96       10.96      0.62 o
   3   1   6       15.35       17.26      0.80 o
   4   1   6       16.19       14.56      1.35 o
   5   1   6       31.13       30.55      1.44 o
   6   1   6       20.09       19.11      1.68 o
   7   1   6       87.82       78.55      2.16 o
   8   1   6        4.60        4.74      1.19 o
   9   1   6        8.58        7.12      1.18 o
  10   1   6        0.91       -0.79      1.65 o
  11   1   6        2.65        2.34      1.44 o
  12   1   6        1.67       -0.11      1.76 o
  13   1   6        0.45        0.23      1.85 o
 -17   2   6        0.77       -2.95      3.76 o
 -16   2   6        1.74       -0.21      2.57 o
 -15   2   6        0.19       -0.27      1.43 o
 -14   2   6       16.13       14.50      1.80 o
 -13   2   6       33.35       31.78      2.04 o
 -12   2   6        4.40        3.67      0.97 o
 -11   2   6       34.01       27.96      1.61 o
 -10   2   6        8.06        6.32      0.99 o
  -9   2   6        0.15       -0.84      0.78 o
  -8   2   6        7.85        8.20      0.97 o
  -7   2   6       15.23       14.96      1.08 o
  -6   2   6       96.21       99.74      2.36 o
  -5   2   6       10.41       10.55      0.95 o
  -4   2   6       30.54       28.66      1.26 o
  -3   2   6       12.75       12.77      0.88 o
  -2   2   6       41.62       39.31      1.64 o
  -1   2   6       84.39       83.25      2.09 o
   0   2   6      287.57      310.05      4.51 o
   1   2   6       69.06       69.19      2.15 o
   2   2   6        0.07       -0.62      0.63 o
   3   2   6        1.97        1.69      0.76 o
   4   2   6       14.95       12.65      0.99 o
   5   2   6       59.80       54.76      1.88 o
   6   2   6       20.83       17.70      1.45 o
   7   2   6       13.82       16.53      1.37 o
   8   2   6       11.80       10.75      1.52 o
   9   2   6        6.44        6.48      1.37 o
  10   2   6        1.02        0.87      1.30 o
  11   2   6        3.31        3.45      1.64 o
  12   2   6        0.56        0.71      1.48 o
 -16   3   6        4.35        2.58      1.81 o
 -15   3   6        3.82        2.67      2.23 o
 -14   3   6        8.23        7.84      1.42 o
 -13   3   6        3.86        4.19      1.15 o
 -12   3   6        0.40       -0.32      0.96 o
 -11   3   6       18.62       15.32      1.38 o
 -10   3   6        3.28        3.47      0.99 o
  -9   3   6        8.33        6.53      1.04 o
  -8   3   6       24.35       23.97      1.51 o
  -7   3   6        2.63        3.10      0.84 o
  -6   3   6        7.17        7.34      0.91 o
  -5   3   6        7.78        8.31      1.40 o
  -4   3   6       32.09       29.83      2.13 o
  -3   3   6       84.41       80.60      3.03 o
  -2   3   6       41.98       40.61      2.42 o
  -1   3   6        9.61        8.25      1.70 o
   0   3   6        4.17        3.69      1.36 o
   1   3   6        0.47        0.00      1.27 o
   2   3   6       15.94       15.04      1.68 o
   3   3   6       41.73       41.73      2.42 o
   4   3   6        4.62        5.28      1.46 o
   5   3   6        3.47        4.40      1.51 o
   6   3   6        1.61        1.72      1.72 o
   7   3   6       11.48       10.96      1.39 o
   8   3   6        5.47        4.78      2.25 o
   9   3   6        8.42        9.25      1.56 o
  10   3   6        3.90        2.08      2.37 o
 -13   4   6        3.18        4.11      1.58 o
 -12   4   6        4.82        5.14      1.31 o
 -11   4   6        2.58        2.43      1.63 o
 -10   4   6        4.30        5.21      1.78 o
  -9   4   6        1.89        0.85      1.48 o
  -8   4   6        3.91        5.06      1.69 o
  -7   4   6        2.66        2.56      1.55 o
  -6   4   6        0.15        0.75      1.43 o
  -5   4   6        6.28        7.03      2.02 o
  -4   4   6        6.24        9.51      3.41 o
  -3   4   6        2.47        4.10      1.48 o
  -2   4   6       23.23       19.73      2.13 o
  -1   4   6       18.06       19.27      2.18 o
   0   4   6        2.12        4.24      1.56 o
   1   4   6        1.74        4.19      1.54 o
   2   4   6        1.09        3.76      1.34 o
   3   4   6        2.26        4.41      1.40 o
   4   4   6        3.94        5.89      1.73 o
   5   4   6        3.60        7.28      2.32 o
   6   4   6        0.02        0.89      3.38 o
   7   4   6        1.34        4.56      2.83 o
   8   4   6        0.65        6.66      8.09 o
  -8   5   6        0.16        0.35      4.32 o
  -7   5   6        0.36        2.95      3.17 o
  -6   5   6        2.70        5.07      2.20 o
  -5   5   6        0.57        3.57      2.15 o
  -4   5   6        0.73        5.37      3.32 o
  -3   5   6        0.85        2.76      4.07 o
  -2   5   6        3.62        9.60      2.53 o
  -1   5   6        3.74        7.22      2.15 o
   0   5   6        2.09        4.85      2.81 o
   1   5   6       11.50       15.21      2.03 o
   2   5   6        0.37        3.78      2.33 o
   3   5   6        0.73        2.86      2.48 o
 -18   1   7        0.56       -6.67      5.75 o
 -17   1   7        7.28       -1.99      3.38 o
 -16   1   7        8.41        7.48      1.99 o
 -15   1   7        5.30        4.37      1.15 o
 -14   1   7        1.60       -1.51      1.42 o
 -13   1   7       14.60       11.06      1.20 o
 -12   1   7       14.24       16.48      1.26 o
 -11   1   7       26.38       27.95      1.53 o
 -10   1   7        8.27        7.08      0.92 o
  -9   1   7       43.30       39.59      1.96 o
  -8   1   7      148.60      152.22      2.96 o
  -7   1   7       20.31       20.74      1.03 o
  -6   1   7      134.96      153.06      2.29 o
  -5   1   7       48.01       47.52      1.25 o
  -4   1   7       43.92       51.90      1.35 o
  -3   1   7       73.76       72.75      1.36 o
  -2   1   7      284.56      329.25      3.32 o
  -1   1   7       51.37       54.91      1.23 o
   0   1   7       14.08       13.09      0.67 o
   1   1   7       44.91       46.54      1.22 o
   2   1   7       37.48       38.39      1.21 o
   3   1   7       35.45       35.97      1.33 o
   4   1   7       29.02       29.51      1.37 o
   5   1   7       24.03       27.36      1.55 o
   6   1   7       38.96       37.78      1.79 o
   7   1   7       45.32       39.64      2.11 o
   8   1   7        2.42        1.70      1.04 o
   9   1   7        3.54        2.16      1.39 o
  10   1   7        2.49        0.44      1.31 o
  11   1   7        2.80       -1.11      1.96 o
  12   1   7        0.52       -1.33      2.56 o
 -18   2   7        1.10       -2.54      1.72 o
 -17   2   7        5.32        3.97      3.18 o
 -16   2   7        3.80        1.60      1.77 o
 -15   2   7        0.27       -0.83      1.70 o
 -14   2   7        8.78       10.16      1.70 o
 -13   2   7        6.87        6.57      1.14 o
 -12   2   7       14.99       14.11      1.30 o
 -11   2   7        9.42        8.40      1.10 o
 -10   2   7        2.47        2.52      0.91 o
  -9   2   7       19.38       20.91      1.45 o
  -8   2   7       80.68       78.17      2.41 o
  -7   2   7       37.28       39.31      1.84 o
  -6   2   7      273.52      273.77      3.77 o
  -5   2   7       67.28       62.07      1.76 o
  -4   2   7        4.82        4.53      0.82 o
  -3   2   7        9.64        9.44      1.02 o
  -2   2   7       10.51       11.14      1.10 o
  -1   2   7       17.24       14.89      1.18 o
   0   2   7       91.77       96.61      2.59 o
   1   2   7       27.28       27.11      1.48 o
   2   2   7       10.41        9.60      0.92 o
   3   2   7        0.15        1.04      0.77 o
   4   2   7       35.44       35.06      1.56 o
   5   2   7      149.34      139.46      3.35 o
   6   2   7        3.31        4.37      1.09 o
   7   2   7       14.85       13.09      1.31 o
   8   2   7        6.14        5.20      1.22 o
   9   2   7        0.58        1.77      1.16 o
  10   2   7        1.03        1.35      1.61 o
  11   2   7        4.05        2.86      1.38 o
 -16   3   7        1.57       -1.09      1.71 o
 -15   3   7        2.12       -0.54      3.70 o
 -14   3   7        4.52        5.55      1.39 o
 -13   3   7        0.25       -0.61      1.02 o
 -12   3   7        8.64        8.16      1.25 o
 -11   3   7        9.62        8.76      1.23 o
 -10   3   7        8.37        7.78      1.14 o
  -9   3   7        9.79        9.82      1.21 o
  -8   3   7       18.18       15.29      1.31 o
  -7   3   7        1.49        0.76      0.93 o
  -6   3   7       20.52       20.66      1.73 o
  -5   3   7       11.26       10.44      1.06 o
  -4   3   7       76.91       70.90      2.87 o
  -3   3   7       43.60       42.12      2.42 o
  -2   3   7        0.00        1.01      1.18 o
  -1   3   7        3.95        4.25      1.41 o
   0   3   7        1.35        1.67      1.30 o
   1   3   7        2.36        2.28      1.42 o
   2   3   7       38.99       38.65      2.31 o
   3   3   7       32.77       34.22      3.38 o
   4   3   7        4.20        3.26      1.48 o
   5   3   7        1.31        1.52      1.40 o
   6   3   7        4.58        3.72      1.65 o
   7   3   7       12.89       10.84      1.91 o
   8   3   7        2.37        2.83      1.99 o
   9   3   7        4.35        2.63      1.53 o
 -13   4   7        1.45        2.26      2.34 o
 -12   4   7        1.53        1.57      1.25 o
 -11   4   7        0.59        0.47      1.47 o
 -10   4   7        1.62        1.27      1.87 o
  -9   4   7        3.31        4.30      1.73 o
  -8   4   7        4.72        4.65      1.91 o
  -7   4   7        0.77        1.37      1.71 o
  -6   4   7        0.17        1.79      1.72 o
  -5   4   7       17.42       18.26      2.67 o
  -4   4   7       34.03       37.48      3.30 o
  -3   4   7       13.21       14.31      1.96 o
  -2   4   7       30.84       30.81      2.54 o
  -1   4   7        6.35        7.64      1.78 o
   0   4   7        2.25        4.40      1.62 o
   1   4   7        7.59        8.74      1.86 o
   2   4   7        5.52        6.92      1.60 o
   3   4   7        5.71        5.79      2.91 o
   4   4   7        1.69        2.57      2.03 o
   5   4   7        0.41        0.52      3.70 o
   6   4   7        0.89        6.49      4.52 o
   7   4   7        0.66        3.75      6.04 o
  -7   5   7        6.59        9.43      2.56 o
  -6   5   7        2.02        8.17      3.79 o
  -5   5   7        1.56        4.64      4.14 o
  -4   5   7        0.09        6.32      3.77 o
  -3   5   7        1.12        2.98      3.00 o
  -2   5   7        8.88       13.62      2.85 o
  -1   5   7        0.97        3.70      1.77 o
   0   5   7       12.42       15.47      2.48 o
   1   5   7        1.86        6.92      2.75 o
 -19   0   8        1.80       -4.38      2.35 o
 -18   0   8        6.74       -2.69      2.29 o
 -17   0   8        8.48        4.85      5.03 o
 -16   0   8        1.23       -4.75      3.98 o
 -15   0   8       12.40        5.82      4.46 o
 -14   0   8        2.35        0.32      3.78 o
 -13   0   8        0.42       -2.35      3.38 o
 -12   0   8       15.85       16.95      3.99 o
 -11   0   8      264.43      270.14      5.34 o
 -10   0   8      715.92      724.08      9.00 o
  -9   0   8       59.52       67.38      2.03 o
  -8   0   8       39.07       37.67      1.75 o
  -7   0   8       10.33       10.75      0.89 o
  -6   0   8       83.10       81.65      1.95 o
  -5   0   8      420.84      430.92      7.10 o
  -4   0   8      539.38      659.31      9.41 o
  -3   0   8      450.90      486.00      7.83 o
  -2   0   8       20.52       23.08      1.11 o
  -1   0   8       43.64       43.94      1.39 o
   0   0   8      161.24      164.06      3.66 o
   1   0   8      417.13      382.80      8.53 o
   2   0   8      568.93      555.60      9.88 o
   3   0   8      236.10      248.28      3.87 o
   4   0   8       74.98       77.96      2.32 o
   5   0   8       33.14       35.36      2.06 o
   6   0   8       62.27       65.00      2.93 o
   7   0   8        5.19        4.16      2.31 o
   8   0   8       22.98       22.97      4.16 o
   9   0   8       28.28       27.10      3.62 o
  10   0   8        0.28       -0.90      3.95 o
  11   0   8        1.45       -4.63      3.87 o
 -18   1   8        2.61       -1.57      3.58 o
 -17   1   8        0.30       -1.77      3.32 o
 -16   1   8        7.06        4.97      1.23 o
 -15   1   8        2.82        1.03      1.72 o
 -14   1   8        5.40        6.54      1.15 o
 -13   1   8       32.97       33.46      1.81 o
 -12   1   8       52.69       56.33      2.02 o
 -11   1   8       29.68       33.20      1.58 o
 -10   1   8       20.51       19.87      1.14 o
  -9   1   8      160.19      156.64      2.64 o
  -8   1   8      261.84      252.05      4.01 o
  -7   1   8      242.91      252.90      3.87 o
  -6   1   8       75.25       76.33      1.88 o
  -5   1   8      125.35      128.58      2.21 o
  -4   1   8       46.04       40.96      1.23 o
  -3   1   8       10.67       11.57      0.70 o
  -2   1   8      146.54      159.52      2.15 o
  -1   1   8      182.79      178.77      2.42 o
   0   1   8      217.22      210.17      2.71 o
   1   1   8       54.33       54.43      1.39 o
   2   1   8       55.57       54.93      1.43 o
   3   1   8       80.55       82.46      1.76 o
   4   1   8      107.37      108.21      2.48 o
   5   1   8       30.97       27.92      1.60 o
   6   1   8        1.88        2.57      1.04 o
   7   1   8       24.04       22.28      2.49 o
   8   1   8        4.48        4.06      1.39 o
   9   1   8        4.23        3.58      1.24 o
  10   1   8        4.75        2.10      1.85 o
  11   1   8       13.53        9.22      4.40 o
 -17   2   8        4.95        0.96      3.02 o
 -16   2   8        2.43        0.33      3.19 o
 -15   2   8        1.50       -2.36      1.38 o
 -14   2   8       23.67       22.43      2.06 o
 -13   2   8       28.37       29.08      2.28 o
 -12   2   8       10.58       10.64      1.81 o
 -11   2   8        5.20        5.16      1.11 o
 -10   2   8        1.88        2.43      1.00 o
  -9   2   8       23.71       24.27      1.70 o
  -8   2   8       25.23       25.03      1.66 o
  -7   2   8      163.69      151.26      3.46 o
  -6   2   8      183.04      164.60      3.08 o
  -5   2   8       32.03       31.36      1.64 o
  -4   2   8        2.27        2.76      0.90 o
  -3   2   8       55.35       56.41      2.11 o
  -2   2   8       85.60       85.51      2.46 o
  -1   2   8       44.93       43.60      2.08 o
   0   2   8        2.54        1.95      0.81 o
   1   2   8        2.26        2.57      0.77 o
   2   2   8       16.52       15.32      1.14 o
   3   2   8       16.56       18.51      1.15 o
   4   2   8       29.20       32.93      1.60 o
   5   2   8       15.17       15.25      1.32 o
   6   2   8       16.90       17.39      1.74 o
   7   2   8        9.41        9.24      1.72 o
   8   2   8        4.01        2.67      1.96 o
   9   2   8        1.99        2.87      2.21 o
  10   2   8        2.40        2.35      2.23 o
 -16   3   8        5.61        3.05      1.85 o
 -15   3   8       12.30       12.84      2.17 o
 -14   3   8        0.17       -0.45      1.94 o
 -13   3   8        0.17        0.38      1.52 o
 -12   3   8        0.42        1.47      1.13 o
 -11   3   8        1.37        0.54      1.06 o
 -10   3   8        6.78        5.28      1.27 o
  -9   3   8        0.70        0.52      1.03 o
  -8   3   8       16.56       14.08      2.19 o
  -7   3   8        2.38        1.53      1.03 o
  -6   3   8       65.22       66.46      2.50 o
  -5   3   8       90.59       87.57      2.40 o
  -4   3   8      120.05      110.82      2.68 o
  -3   3   8        2.96        3.29      0.95 o
  -2   3   8        9.23        7.91      1.12 o
  -1   3   8        0.29        0.28      0.90 o
   0   3   8        0.66        1.27      0.97 o
   1   3   8        6.34        4.38      1.18 o
   2   3   8        0.92        1.64      1.04 o
   3   3   8       18.94       15.12      1.46 o
   4   3   8        3.71        3.05      1.60 o
   5   3   8        3.45        2.26      1.32 o
   6   3   8       24.71       22.88      1.77 o
   7   3   8       11.07       11.68      2.55 o
   8   3   8        3.22        4.61      2.98 o
 -13   4   8        0.70        2.42      2.26 o
 -12   4   8        0.31       -0.24      1.23 o
 -11   4   8        1.23        1.96      1.53 o
 -10   4   8        4.96        3.65      1.46 o
  -9   4   8        0.82        3.70      2.57 o
  -8   4   8        0.73        2.73      1.80 o
  -7   4   8        8.84        9.00      2.47 o
  -6   4   8        3.75        4.06      1.94 o
  -5   4   8        5.56        5.68      2.05 o
  -4   4   8       20.84       25.56      3.06 o
  -3   4   8        2.68        4.21      1.58 o
  -2   4   8       23.06       22.30      2.37 o
  -1   4   8        8.10        8.46      1.79 o
   0   4   8        8.83       10.60      2.28 o
   1   4   8        8.06        8.68      1.86 o
   2   4   8        0.40        3.03      1.45 o
   3   4   8        0.87        3.13      1.71 o
   4   4   8        3.95        6.98      3.26 o
   5   4   8        0.40       -0.08      2.08 o
  -6   5   8        0.49       10.92      3.65 o
  -5   5   8        0.37        7.51      3.91 o
  -4   5   8        0.37        4.80      2.38 o
  -3   5   8        2.44        9.12      3.42 o
  -2   5   8       12.63       18.19      3.04 o
 -18   1   9        0.30       -6.29      3.14 o
 -17   1   9        3.11       -0.39      3.20 o
 -16   1   9        1.06       -0.80      1.11 o
 -15   1   9        0.59       -0.24      1.63 o
 -14   1   9        0.29       -1.16      1.40 o
 -13   1   9       41.03       39.71      1.90 o
 -12   1   9      118.84      123.57      3.84 o
 -11   1   9        9.85       11.06      1.28 o
 -10   1   9       82.33       85.86      2.85 o
  -9   1   9      133.85      135.13      2.52 o
  -8   1   9      399.59      392.72      4.63 o
  -7   1   9       26.30       28.60      1.31 o
  -6   1   9       52.70       57.26      1.75 o
  -5   1   9        6.44        7.51      0.81 o
  -4   1   9        1.73        1.44      0.81 o
  -3   1   9        0.57       -0.01      0.39 o
  -2   1   9       25.66       25.18      1.35 o
  -1   1   9       90.56       88.74      1.94 o
   0   1   9      196.88      191.19      2.45 o
   1   1   9      141.01      151.07      2.18 o
   2   1   9       92.78       93.61      1.76 o
   3   1   9      116.71      128.33      2.15 o
   4   1   9       39.19       44.00      2.82 o
   5   1   9       14.51       14.23      1.30 o
   6   1   9        7.50        7.39      1.34 o
   7   1   9        8.27        5.66      1.27 o
   8   1   9        0.23       -1.75      1.60 o
   9   1   9        0.41       -2.04      1.51 o
  10   1   9        0.49       -1.84      1.90 o
 -17   2   9        3.76        1.89      5.62 o
 -16   2   9        1.10       -0.47      1.64 o
 -15   2   9       13.27        9.23      2.63 o
 -14   2   9       21.46       20.28      2.98 o
 -13   2   9       13.33       13.46      3.16 o
 -12   2   9       16.65       18.14      3.45 o
 -11   2   9        1.63        3.40      1.12 o
 -10   2   9       22.86       23.57      3.13 o
  -9   2   9       38.19       38.58      2.10 o
  -8   2   9      159.11      146.41      3.46 o
  -7   2   9       74.10       70.86      2.54 o
  -6   2   9      236.26      220.10      3.77 o
  -5   2   9        9.37        9.41      1.14 o
  -4   2   9       37.63       36.34      1.93 o
  -3   2   9       32.52       33.24      1.95 o
  -2   2   9      139.11      140.10      3.19 o
  -1   2   9       84.43       81.93      2.09 o
   0   2   9       10.17       10.47      1.00 o
   1   2   9        2.94        3.15      0.82 o
   2   2   9        8.51        7.68      0.97 o
   3   2   9        4.00        4.70      0.94 o
   4   2   9       38.55       39.13      2.03 o
   5   2   9       86.14       87.71      2.99 o
   6   2   9        3.68        4.15      2.19 o
   7   2   9        0.41        0.53      1.94 o
   8   2   9        0.56        1.67      2.44 o
   9   2   9       12.09       20.65      6.04 o
 -16   3   9        4.08        3.55      1.84 o
 -15   3   9        6.12        5.31      1.86 o
 -14   3   9        7.88       10.51      2.56 o
 -13   3   9        1.72        1.80      1.53 o
 -12   3   9        2.72        3.01      2.03 o
 -11   3   9        6.64        7.39      1.48 o
 -10   3   9       15.22       13.33      1.54 o
  -9   3   9        0.76        0.46      1.03 o
  -8   3   9        0.92        1.23      1.07 o
  -7   3   9        5.46        4.06      1.17 o
  -6   3   9       87.32       75.07      2.71 o
  -5   3   9       11.07       11.25      1.26 o
  -4   3   9      114.29      112.71      3.37 o
  -3   3   9       60.74       58.87      2.24 o
  -2   3   9        3.11        2.67      1.06 o
  -1   3   9        0.53        0.65      1.01 o
   0   3   9        4.05        4.59      1.20 o
   1   3   9        1.95        2.69      1.12 o
   2   3   9        6.94        5.49      1.21 o
   3   3   9        8.01        7.08      1.39 o
   4   3   9        4.03        3.11      1.30 o
   5   3   9        4.18        3.88      1.82 o
   6   3   9        4.02        3.79      2.06 o
   7   3   9       22.16       20.32      1.93 o
 -12   4   9        2.78        2.56      2.52 o
 -11   4   9        0.27        2.21      1.94 o
 -10   4   9        1.38        2.46      2.04 o
  -9   4   9        0.52        2.09      2.01 o
  -8   4   9        3.14        7.29      4.26 o
  -7   4   9        3.17        6.31      2.17 o
  -6   4   9        8.42        8.63      2.38 o
  -5   4   9       17.73       21.11      3.00 o
  -4   4   9       45.76       46.78      6.99 o
  -3   4   9        7.19        8.49      1.78 o
  -2   4   9        9.89        9.47      1.91 o
  -1   4   9        0.09        2.63      1.90 o
   0   4   9        1.40        3.63      1.73 o
   1   4   9        3.20        6.34      1.63 o
   2   4   9        3.78        4.76      1.65 o
   3   4   9        0.90        2.90      1.62 o
   4   4   9        0.21       -1.96      1.99 o
 -19   0  10        5.71        3.39      7.95 o
 -18   0  10        0.71       -1.46      2.58 o
 -17   0  10        8.18        9.70      2.45 o
 -16   0  10        0.76       -1.97      1.88 o
 -15   0  10        8.76        9.66      2.08 o
 -14   0  10        6.85        4.76      2.24 o
 -13   0  10       14.84       16.12      2.02 o
 -12   0  10      116.23      114.29      4.02 o
 -11   0  10      287.48      292.28      6.27 o
 -10   0  10     1097.77     1110.39     17.21 o
  -9   0  10       29.79       26.59      1.62 o
  -8   0  10       50.70       50.83      1.97 o
  -7   0  10       65.12       61.67      1.99 o
  -6   0  10        9.03        8.00      0.91 o
  -5   0  10        4.32        7.34      0.91 o
  -4   0  10        3.25        3.85      0.99 o
  -3   0  10       71.54       60.90      3.19 o
  -2   0  10        4.04        4.39      1.02 o
  -1   0  10      175.61      162.71      3.37 o
   0   0  10      332.85      345.45      5.26 o
   1   0  10      577.92      598.72      7.91 o
   2   0  10      245.17      250.71      4.35 o
   3   0  10       61.46       68.22      2.43 o
   4   0  10       30.30       32.04      2.36 o
   5   0  10        6.99        8.00      1.48 o
   6   0  10        2.05        1.18      3.22 o
   7   0  10        3.31        4.96      1.49 o
   8   0  10        0.11        0.35      1.97 o
   9   0  10        0.47       -7.56      3.78 o
 -18   1  10        0.43       -7.16      4.56 o
 -17   1  10        4.61        2.21      3.26 o
 -16   1  10        2.02        2.32      4.06 o
 -15   1  10        6.05        6.34      1.72 o
 -14   1  10       20.26       23.05      1.62 o
 -13   1  10       13.52       13.54      1.26 o
 -12   1  10       86.26       86.04      2.36 o
 -11   1  10       52.21       57.50      2.60 o
 -10   1  10       58.49       58.55      2.10 o
  -9   1  10      113.64      122.24      2.59 o
  -8   1  10      351.03      354.34      4.14 o
  -7   1  10        3.60        3.05      0.75 o
  -6   1  10       25.64       27.06      1.24 o
  -5   1  10       35.39       34.88      1.37 o
  -4   1  10        3.43        1.72      0.66 o
  -3   1  10       36.28       35.18      1.46 o
  -2   1  10       58.08       58.70      1.58 o
  -1   1  10      101.99      105.20      1.97 o
   0   1  10      118.75      112.32      1.91 o
   1   1  10       36.96       39.42      1.32 o
   2   1  10       93.62       94.15      1.91 o
   3   1  10      126.86      131.50      3.06 o
   4   1  10        7.96        9.81      1.35 o
   5   1  10        3.73        2.84      1.16 o
   6   1  10        0.91       -0.40      1.14 o
   7   1  10        0.67       -0.65      1.80 o
   8   1  10        0.41       -2.57      1.34 o
   9   1  10        5.78        4.46      2.75 o
 -17   2  10        2.14       -0.23      1.84 o
 -16   2  10        2.10        1.14      1.80 o
 -15   2  10        3.56        1.72      1.70 o
 -14   2  10       31.42       28.52      2.73 o
 -13   2  10       11.96       13.21      1.90 o
 -12   2  10        5.66        5.57      1.56 o
 -11   2  10        3.30        3.42      1.19 o
 -10   2  10        0.18        0.14      1.01 o
  -9   2  10        9.51       11.10      1.39 o
  -8   2  10       53.63       51.56      2.35 o
  -7   2  10       52.68       52.08      2.34 o
  -6   2  10      104.25      101.27      3.97 o
  -5   2  10        4.12        3.13      1.02 o
  -4   2  10        8.85        7.48      1.17 o
  -3   2  10       35.52       37.33      2.03 o
  -2   2  10      111.78      117.49      2.45 o
  -1   2  10       43.75       50.49      1.85 o
   0   2  10        3.34        3.52      0.85 o
   1   2  10        9.20       11.56      1.07 o
   2   2  10        1.88        1.96      1.12 o
   3   2  10        6.67        7.15      1.39 o
   4   2  10       20.11       18.36      1.54 o
   5   2  10       25.58       26.56      2.90 o
   6   2  10        4.42        5.29      2.63 o
   7   2  10        3.08        3.77      2.78 o
   8   2  10        0.21        0.22      1.43 o
 -15   3  10        4.60        2.49      1.79 o
 -14   3  10        2.77        1.31      1.68 o
 -13   3  10        2.49        5.77      2.48 o
 -12   3  10        7.95        9.93      1.74 o
 -11   3  10        1.04        2.24      1.20 o
 -10   3  10        3.50        3.66      1.43 o
  -9   3  10        2.94        3.92      1.31 o
  -8   3  10        8.21        6.08      2.22 o
  -7   3  10        2.23        2.07      1.47 o
  -6   3  10       29.47       24.62      1.84 o
  -5   3  10       36.57       37.52      3.84 o
  -4   3  10       76.35       70.98      3.47 o
  -3   3  10       37.27       34.16      2.33 o
  -2   3  10        2.50        2.42      1.15 o
  -1   3  10        5.24        6.50      1.30 o
   0   3  10        3.54        5.52      1.63 o
   1   3  10        2.78        2.54      1.15 o
   2   3  10        0.81        0.90      1.38 o
   3   3  10        2.12        0.78      1.35 o
   4   3  10        2.01       -1.35      1.58 o
   5   3  10        1.10        1.56      2.48 o
   6   3  10        3.95       -0.16      3.00 o
 -12   4  10        0.70       -0.21      1.88 o
 -11   4  10        3.85        5.53      1.97 o
 -10   4  10        1.09        3.09      2.03 o
  -9   4  10        1.75        3.61      1.80 o
  -8   4  10        1.09        3.23      2.53 o
  -7   4  10        1.79        6.23      3.59 o
  -6   4  10       29.53       31.04      3.41 o
  -5   4  10        8.94       11.66      2.60 o
  -4   4  10        4.17        6.90      2.23 o
  -3   4  10       11.95       14.39      2.67 o
  -2   4  10        1.65        3.59      2.54 o
  -1   4  10        2.12        2.69      1.73 o
   0   4  10        3.04        5.41      1.56 o
   1   4  10        1.25        3.61      1.81 o
   2   4  10        1.68        4.64      1.75 o
   3   4  10        0.80       -0.40      2.05 o
 -18   1  11        0.69       -4.13      3.83 o
 -17   1  11        0.57       -4.06      4.67 o
 -16   1  11        6.88        7.43      2.50 o
 -15   1  11        5.16        6.68      1.27 o
 -14   1  11        3.91        5.95      1.21 o
 -13   1  11       67.85       69.65      3.45 o
 -12   1  11      109.46      115.19      2.94 o
 -11   1  11        4.62        4.21      1.13 o
 -10   1  11       12.80       14.35      1.35 o
  -9   1  11       10.74       10.24      0.92 o
  -8   1  11       33.90       37.13      1.56 o
  -7   1  11        0.54       -0.02      0.69 o
  -6   1  11        9.32        9.30      0.84 o
  -5   1  11        3.94        4.65      0.73 o
  -4   1  11       20.89       20.06      1.05 o
  -3   1  11       39.68       39.74      1.39 o
  -2   1  11       42.18       44.50      1.47 o
  -1   1  11       65.44       70.31      1.82 o
   0   1  11       82.06       80.76      1.94 o
   1   1  11       36.62       37.28      1.52 o
   2   1  11        9.72        8.56      1.28 o
   3   1  11       12.56       13.17      1.42 o
   4   1  11        6.01        4.41      1.26 o
   5   1  11        1.43        1.09      1.21 o
   6   1  11        0.15       -2.87      1.67 o
   7   1  11        1.55       -1.25      1.49 o
   8   1  11        0.12       -2.42      1.65 o
 -17   2  11        0.65       -2.37      1.81 o
 -16   2  11        4.90        3.55      1.93 o
 -15   2  11       31.43       35.84      3.06 o
 -14   2  11       23.69       21.67      2.29 o
 -13   2  11       13.39       11.59      1.83 o
 -12   2  11       14.69       14.47      2.43 o
 -11   2  11       25.41       29.53      3.91 o
 -10   2  11       35.64       35.11      4.23 o
  -9   2  11        9.22        8.50      1.36 o
  -8   2  11       10.15       11.83      1.44 o
  -7   2  11       11.88       12.57      1.48 o
  -6   2  11       27.96       28.31      1.82 o
  -5   2  11       28.27       28.31      1.87 o
  -4   2  11       50.88       50.67      1.95 o
  -3   2  11       11.40       12.60      1.13 o
  -2   2  11      119.57      118.10      2.58 o
  -1   2  11       62.56       60.59      2.05 o
   0   2  11        9.77       10.97      1.10 o
   1   2  11        8.88        8.82      1.06 o
   2   2  11        3.64        4.13      1.13 o
   3   2  11        3.91        5.59      1.87 o
   4   2  11        2.91       -0.11      1.31 o
   5   2  11        6.05        2.36      1.39 o
   6   2  11        4.22        0.44      2.69 o
   7   2  11        1.24       -1.27      2.62 o
 -15   3  11        1.21        0.09      1.70 o
 -14   3  11        1.21       -0.50      1.63 o
 -13   3  11       10.94       11.72      3.60 o
 -12   3  11        7.02        9.03      1.60 o
 -11   3  11        2.48        2.52      1.32 o
 -10   3  11       14.46       15.40      1.88 o
  -9   3  11        9.28       11.08      2.73 o
  -8   3  11       10.49        9.30      1.71 o
  -7   3  11        4.26        5.10      1.36 o
  -6   3  11       10.95        9.98      1.95 o
  -5   3  11        4.54        4.43      1.35 o
  -4   3  11       40.35       37.63      2.07 o
  -3   3  11       18.39       15.37      1.58 o
  -2   3  11        8.12        7.77      1.38 o
  -1   3  11        3.44        2.51      1.87 o
   0   3  11        8.43        9.54      1.37 o
   1   3  11        9.21       10.69      1.79 o
   2   3  11        1.85        3.39      1.53 o
   3   3  11        0.18       -3.04      1.52 o
   4   3  11        0.27       -1.75      1.31 o
   5   3  11        0.34       -2.64      2.83 o
 -11   4  11        6.18        9.67      2.41 o
 -10   4  11        3.55        3.17      1.47 o
  -9   4  11        1.54        2.94      1.92 o
  -8   4  11        5.03        4.89      1.64 o
  -7   4  11        3.30        3.04      2.10 o
  -6   4  11        7.07        8.63      3.14 o
  -5   4  11       12.77        9.12      1.88 o
  -4   4  11        1.82        5.02      2.51 o
  -3   4  11        3.98        7.65      3.11 o
  -2   4  11        1.71        3.59      3.11 o
  -1   4  11        0.55        1.87      1.98 o
   0   4  11        3.44        6.35      1.83 o
   1   4  11        0.98        3.93      1.89 o
 -18   0  12        5.20        4.56      4.48 o
 -17   0  12       53.17       62.73      9.33 o
 -16   0  12       11.70       14.37      2.37 o
 -15   0  12       29.78       33.49      3.04 o
 -14   0  12       25.61       28.86      4.73 o
 -13   0  12       39.65       39.95      4.10 o
 -12   0  12       24.33       22.01      2.56 o
 -11   0  12        5.40        4.29      1.84 o
 -10   0  12       42.35       43.76      3.26 o
  -9   0  12        8.84        8.75      1.60 o
  -8   0  12        4.03        2.44      1.40 o
  -7   0  12       19.32       18.81      1.89 o
  -6   0  12      287.26      256.98      5.84 o
  -5   0  12       40.35       35.64      1.74 o
  -4   0  12        1.12        0.89      1.05 o
  -3   0  12       43.05       41.09      2.06 o
  -2   0  12       55.09       51.35      2.21 o
  -1   0  12       67.21       64.78      2.41 o
   0   0  12       10.97       11.13      1.29 o
   1   0  12       43.27       40.20      2.64 o
   2   0  12       26.32       27.34      2.35 o
   3   0  12        2.84        2.51      1.40 o
   4   0  12        4.96        4.65      1.49 o
   5   0  12       19.21       27.78      2.85 o
   6   0  12        2.53        1.07      1.48 o
   7   0  12       10.79        9.89      5.51 o
 -18   1  12        1.41       -2.86      2.64 o
 -17   1  12        6.65        3.36      2.32 o
 -16   1  12        4.08        4.49      2.78 o
 -15   1  12       40.76       46.88      3.16 o
 -14   1  12       17.15       17.70      1.58 o
 -13   1  12       19.58       20.34      1.53 o
 -12   1  12        2.32        1.52      0.93 o
 -11   1  12       24.08       21.08      1.29 o
 -10   1  12        2.46        2.05      0.82 o
  -9   1  12        8.96        8.21      0.93 o
  -8   1  12       46.87       46.36      1.64 o
  -7   1  12       16.43       15.41      0.98 o
  -6   1  12        1.95        2.24      0.71 o
  -5   1  12       20.34       21.14      1.21 o
  -4   1  12      181.61      165.62      2.69 o
  -3   1  12       21.10       19.35      1.19 o
  -2   1  12       14.30       13.01      1.03 o
  -1   1  12        9.35        9.18      0.94 o
   0   1  12        3.93        2.40      0.79 o
   1   1  12        2.39        2.50      1.15 o
   2   1  12        3.74        2.93      1.63 o
   3   1  12       13.61       13.79      1.52 o
   4   1  12        9.51        9.43      1.49 o
   5   1  12        6.34        7.24      2.41 o
   6   1  12        1.85        0.23      2.13 o
   7   1  12        8.26        5.32      3.04 o
 -16   2  12        3.65        0.76      1.88 o
 -15   2  12        0.99        0.24      1.73 o
 -14   2  12       10.03        8.21      1.97 o
 -13   2  12       19.66       19.70      2.20 o
 -12   2  12        3.96        5.34      2.10 o
 -11   2  12       12.49       15.15      2.67 o
 -10   2  12        3.26        4.06      1.28 o
  -9   2  12       14.68       15.08      2.59 o
  -8   2  12       16.90       18.73      1.91 o
  -7   2  12       12.75       12.85      1.27 o
  -6   2  12       17.31       15.97      1.25 o
  -5   2  12       19.95       19.67      1.36 o
  -4   2  12        2.96        3.08      0.96 o
  -3   2  12        7.64        8.44      1.09 o
  -2   2  12       33.68       32.94      1.76 o
  -1   2  12        1.45        2.01      0.88 o
   0   2  12        4.25        3.38      1.06 o
   1   2  12        5.47        5.54      1.23 o
   2   2  12        0.97       -0.23      1.11 o
   3   2  12       10.55       12.27      1.80 o
   4   2  12        2.79        0.03      1.30 o
   5   2  12        0.69       -1.69      2.16 o
 -14   3  12        2.08       -0.53      2.71 o
 -13   3  12        8.97       12.58      3.39 o
 -12   3  12       10.33       16.31      2.74 o
 -11   3  12        8.84       10.48      2.09 o
 -10   3  12        1.14        2.18      2.94 o
  -9   3  12        1.74        2.92      1.34 o
  -8   3  12        2.03        3.52      1.89 o
  -7   3  12       16.11       17.38      1.83 o
  -6   3  12       17.12       18.13      3.04 o
  -5   3  12       11.53        9.51      1.95 o
  -4   3  12        4.32        3.37      1.27 o
  -3   3  12        8.08        7.59      1.62 o
  -2   3  12        6.09        5.40      2.18 o
  -1   3  12        3.35        4.18      1.59 o
   0   3  12       11.43       11.90      1.68 o
   1   3  12        2.72        5.00      1.46 o
   2   3  12        0.42       -1.32      1.60 o
   3   3  12        0.24       -0.86      2.07 o
  -9   4  12        1.35        2.27      2.14 o
  -8   4  12        0.68        1.87      3.33 o
  -7   4  12        1.45        3.30      3.23 o
  -6   4  12        5.28        4.39      2.31 o
  -5   4  12        1.43        2.64      3.48 o
  -4   4  12        1.30        3.00      3.13 o
  -3   4  12        4.86        4.68      3.31 o
  -2   4  12        0.58        1.26      1.81 o
 -17   1  13        0.26       -0.90      2.12 o
 -16   1  13        7.05        4.30      2.19 o
 -15   1  13       15.52       16.62      1.72 o
 -14   1  13       12.11       12.04      1.85 o
 -13   1  13        3.57        3.82      1.38 o
 -12   1  13        0.04       -0.41      0.89 o
 -11   1  13        5.34        5.84      0.99 o
 -10   1  13       15.92       18.31      1.25 o
  -9   1  13        1.55        1.99      1.22 o
  -8   1  13       58.97       57.28      1.95 o
  -7   1  13       18.47       19.13      1.29 o
  -6   1  13       18.03       17.35      1.19 o
  -5   1  13        3.84        4.14      0.88 o
  -4   1  13       28.36       27.45      1.42 o
  -3   1  13       46.21       50.67      1.77 o
  -2   1  13        6.71        7.39      0.95 o
  -1   1  13        3.47        2.38      1.14 o
   0   1  13        2.88        1.72      1.19 o
   1   1  13       13.23       13.83      1.49 o
   2   1  13        0.41       -1.37      1.73 o
   3   1  13        7.58        7.75      1.50 o
   4   1  13        0.81       -0.16      1.98 o
   5   1  13        9.15       10.14      2.70 o
 -16   2  13        9.87        7.42      2.18 o
 -15   2  13       11.95       11.49      2.23 o
 -14   2  13       10.48        9.70      2.11 o
 -13   2  13        7.77        7.72      1.91 o
 -12   2  13        3.30        4.20      1.68 o
 -11   2  13        3.85        3.97      1.74 o
 -10   2  13        4.60        4.35      1.52 o
  -9   2  13       12.52       12.33      1.31 o
  -8   2  13       10.01       10.47      2.34 o
  -7   2  13        1.93        1.94      1.86 o
  -6   2  13       15.49       14.47      1.64 o
  -5   2  13        9.97        8.90      1.11 o
  -4   2  13       13.43       10.57      1.34 o
  -3   2  13        0.16        0.29      1.07 o
  -2   2  13       13.07       11.91      1.39 o
  -1   2  13        5.01        6.97      1.69 o
   0   2  13        0.93        0.87      1.18 o
   1   2  13        1.03        0.91      1.23 o
   2   2  13        5.02        5.69      1.43 o
   3   2  13        1.67        0.06      1.33 o
   4   2  13        0.51       -2.64      2.50 o
 -13   3  13        3.58        7.67      4.38 o
 -12   3  13       10.47        7.68      1.97 o
 -11   3  13        2.15        2.78      2.79 o
 -10   3  13        7.40        8.47      3.03 o
  -9   3  13        4.04        4.97      2.28 o
  -8   3  13        6.20        6.03      2.58 o
  -7   3  13        4.06        4.61      2.68 o
  -6   3  13        0.10        1.29      3.22 o
  -5   3  13        2.64        4.16      1.51 o
  -4   3  13        0.28        0.23      2.17 o
  -3   3  13        0.30       -0.07      1.26 o
  -2   3  13        1.63        0.70      1.91 o
  -1   3  13        2.45        4.32      1.51 o
   0   3  13        3.46        2.85      1.81 o
   1   3  13        5.44        4.37      2.15 o
 -17   0  14       20.36       18.17      2.92 o
 -16   0  14       15.91       15.78      2.84 o
 -15   0  14        0.02        2.25      2.18 o
 -14   0  14        1.19        1.24      2.03 o
 -13   0  14       10.35       10.38      2.29 o
 -12   0  14       31.50       34.84      3.29 o
 -11   0  14        4.67        3.39      1.86 o
 -10   0  14       35.43       36.52      3.25 o
  -9   0  14        4.29        3.62      3.22 o
  -8   0  14       14.61       13.85      3.00 o
  -7   0  14       31.14       30.69      2.69 o
  -6   0  14       85.40       84.13      8.42 o
  -5   0  14       75.36       76.80      3.93 o
  -4   0  14        2.38        1.33      1.97 o
  -3   0  14        5.75        7.14      1.60 o
  -2   0  14       17.16       21.34      3.91 o
  -1   0  14       40.58       45.71      2.79 o
   0   0  14        3.00        4.17      2.83 o
   1   0  14       13.40       16.24      2.00 o
   2   0  14        3.91        3.56      3.21 o
   3   0  14        9.30        9.90      1.89 o
   4   0  14        0.56       -5.05      4.96 o
 -16   1  14        2.19        3.27      2.67 o
 -15   1  14        4.45        3.42      2.50 o
 -14   1  14        1.33        3.55      1.46 o
 -13   1  14        2.30        4.24      1.41 o
 -12   1  14        0.18        2.48      1.27 o
 -11   1  14        2.60        3.23      1.05 o
 -10   1  14       10.28       13.54      1.40 o
  -9   1  14       14.81       15.55      1.21 o
  -8   1  14        1.95        2.31      0.91 o
  -7   1  14        8.96        7.81      1.04 o
  -6   1  14        0.29       -0.89      0.81 o
  -5   1  14        0.51        0.20      0.82 o
  -4   1  14        7.98        7.05      1.05 o
  -3   1  14        8.04        7.97      0.99 o
  -2   1  14        2.26        0.47      1.15 o
  -1   1  14        2.29        0.62      1.18 o
   0   1  14        5.91        5.38      1.41 o
   1   1  14        1.61        0.03      1.93 o
   2   1  14        0.18       -1.75      1.59 o
   3   1  14        1.26        0.92      2.85 o
   4   1  14        0.04       -2.93      1.74 o
 -15   2  14        0.10       -2.70      1.35 o
 -14   2  14        6.84        4.68      1.54 o
 -13   2  14        3.08        2.06      1.38 o
 -12   2  14        3.91        3.41      1.40 o
 -11   2  14        6.30        6.93      1.95 o
 -10   2  14       28.66       29.73      1.89 o
  -9   2  14        2.59        2.75      1.28 o
  -8   2  14       11.24       12.31      3.01 o
  -7   2  14        4.08        3.48      1.44 o
  -6   2  14        2.49        3.67      1.28 o
  -5   2  14        4.76        3.29      1.23 o
  -4   2  14        8.45        7.69      1.36 o
  -3   2  14        3.61        1.44      1.58 o
  -2   2  14        3.26        2.26      1.28 o
  -1   2  14        7.20        7.01      1.44 o
   0   2  14        1.00       -0.27      1.29 o
   1   2  14        5.48        4.36      1.46 o
   2   2  14        3.42        1.33      2.07 o
 -12   3  14        7.45       10.21      3.20 o
 -11   3  14        2.12        2.31      3.61 o
 -10   3  14        1.70        2.32      3.04 o
  -9   3  14        4.52        5.54      1.84 o
  -8   3  14        8.98       10.54      2.53 o
  -7   3  14        1.66        2.98      3.00 o
  -6   3  14        8.65        7.97      2.38 o
  -5   3  14        2.45        2.79      2.11 o
  -4   3  14        0.41        1.07      4.49 o
  -3   3  14        0.38       -0.69      2.80 o
  -2   3  14        0.29       -2.42      1.85 o
  -1   3  14        5.99       -0.27      2.01 o
 -15   1  15        3.98        8.04      2.74 o
 -14   1  15        9.96       11.76      2.88 o
 -13   1  15        3.78        5.44      1.51 o
 -12   1  15       21.75       20.57      2.26 o
 -11   1  15        0.14        0.13      1.20 o
 -10   1  15        2.85        4.20      1.23 o
  -9   1  15        3.63        4.18      1.03 o
  -8   1  15       13.31       11.35      1.88 o
  -7   1  15        4.61        4.74      1.16 o
  -6   1  15        0.28        0.34      1.15 o
  -5   1  15        0.40       -0.64      1.43 o
  -4   1  15        9.85        9.12      1.46 o
  -3   1  15       14.88       16.94      1.66 o
  -2   1  15        3.29        2.23      1.31 o
  -1   1  15        8.30        6.22      1.69 o
   0   1  15        6.46        7.02      1.63 o
   1   1  15       11.82       10.34      1.92 o
   2   1  15        0.03       -2.82      1.64 o
 -14   2  15        1.37        0.06      2.74 o
 -13   2  15        0.38       -0.86      1.52 o
 -12   2  15        4.28        3.41      1.58 o
 -11   2  15        1.16        2.46      2.08 o
 -10   2  15        3.69        6.05      2.08 o
  -9   2  15        0.22       -0.42      1.32 o
  -8   2  15        0.38        1.67      1.33 o
  -7   2  15        1.31        1.78      1.36 o
  -6   2  15        0.36        0.69      1.34 o
  -5   2  15        3.75        3.20      1.34 o
  -4   2  15        4.38        4.58      1.39 o
  -3   2  15        6.27        4.81      1.45 o
  -2   2  15        0.03       -2.18      1.28 o
  -1   2  15        0.77       -2.19      2.18 o
   0   2  15        0.68       -1.14      1.94 o
  -8   3  15        5.03       13.02      5.28 o
  -7   3  15        3.68        3.25      6.24 o
  -6   3  15        2.33        2.66      2.26 o
  -5   3  15        0.45       -2.21      2.22 o
 -15   0  16       10.26       11.55      2.64 o
 -14   0  16       29.29       36.54      3.84 o
 -13   0  16        1.98        3.17      2.22 o
 -12   0  16        0.56        3.56      2.08 o
 -11   0  16        1.49        2.89      2.03 o
 -10   0  16        0.35        2.78      1.97 o
  -9   0  16        4.15        6.68      2.12 o
  -8   0  16       17.08       25.06      2.55 o
  -7   0  16        3.10        2.95      4.15 o
  -6   0  16        0.53        0.66      1.98 o
  -5   0  16        1.84        1.03      3.71 o
  -4   0  16        7.15       10.23      2.50 o
  -3   0  16        6.93        6.73      3.53 o
  -2   0  16       16.84       16.12      2.89 o
  -1   0  16       24.50       32.03      5.87 o
   0   0  16        1.58       -0.72      7.32 o
 -14   1  16        0.09        1.07      2.27 o
 -13   1  16        2.08        1.99      2.24 o
 -12   1  16       11.53       14.54      2.69 o
 -11   1  16        5.43        5.01      2.24 o
 -10   1  16        0.83        1.27      2.00 o
  -9   1  16        1.82        0.60      2.98 o
  -8   1  16        1.48        1.29      5.06 o
  -7   1  16        0.27        1.21      4.88 o
  -6   1  16       13.49       16.90      3.62 o
  -5   1  16        4.26        3.84      3.57 o
  -4   1  16        5.64        5.00      1.75 o
  -3   1  16       11.18        5.89      4.01 o
  -2   1  16        3.66        0.87      2.47 o
  -1   1  16        3.03        0.27      3.13 o
 -12   2  16        0.48       -0.82      3.20 o
 -11   2  16        7.49        6.21      2.42 o
 -10   2  16       11.06       11.69      1.73 o
  -9   2  16        2.15        2.79      1.98 o
  -8   2  16        0.71       -0.79      1.80 o
  -7   2  16        0.58        0.87      1.42 o
  -6   2  16        2.55        3.60      1.64 o
  -5   2  16        4.51        2.32      1.80 o
  -4   2  16        7.21        6.01      2.15 o
  -3   2  16        1.77       -2.33      2.36 o
 -12   1  17        1.66        4.97      2.33 o
 -11   1  17        0.69        1.13      2.07 o
 -10   1  17       14.32       15.79      2.68 o
  -9   1  17        3.52        1.42      9.76 o
  -8   1  17       12.13        4.14      6.13 o
  -7   1  17        5.80        6.95      5.04 o
  -6   1  17        7.51       -1.87      3.85 o
  -5   1  17        2.89       -0.89      4.01 o
  -4   1  17        5.29        1.28      4.37 o
 
